# Supplementary material for: The piRNA pathway responds to environmental signals to establish intergenerational adaptation to stress
Source: BMC Biol. 2018 Sep 18;16:103. doi: 10.1186/s12915-018-0571-y (PMC6145337; doi:10.1186/s12915-018-0571-y)
Supplement: Supplementary file 6 — Figure S4. Limited duration of temperature-dependent intergenerational fitness effects. (A) Intergenerational Competition on E. coli at 25 °C between animals derived from (left) P0 animals grown at 25 °C marked with GFP and unmarked P0 animals grown at 20 °C; (right) unmarked P0 animals grown at 25 °C and P0 animals grown at 20 °C marked with GFP. Y-axis shows the percentage of unmarked animals grown after 2–3 generations (1 transfer, 5 biological replicates per condition), corrected for the effect of GFP at 25 °C. (B) Intergenerational competition on E. coli at 20 °C between animals derived from (left) unmarked P0 animals grown on E. coli at 20 °C and GFP-marked P0 animals grown at 25 °C (right) GFP-marked P0 animals grown at 20 °C and unmarked P0 animals grown at 25 °C. Y-axis shows the percentage of unmarked animals after 2–3 generations (1 transfer, 5 biological replicates per condition), corrected for the effect of GFP at 25 °C. (C) Multi-generational competition on E. coli at 25 °C between animals derived from (left) unmarked P0 animals grown at 20 °C and SNP-marked parents grown at 25 °C (right) SNP-marked P0 animals grown at 20 °C and unmarked parents grown at 25 °C. Y-axis shows the percentage of unmarked animals after 3–4 generations (2 transfers, 5 biological replicates per conditions), corrected for the effect of the SNP at 25 °C. (D) Multi-generational competition on E. coli at 20 °C between animals derived from (left) unmarked P0 animals grown on E. coli at 25 °C and SNP-marked P0 animals grown on S. marcescens at 25 °C (right) SNP-marked P0 animals grown on E. coli at 25 °C and unmarked P0 animals grown on S. marcescens at 25C. Y-axis shows the percentage of unmarked animals after 3–4 generations (2 transfers, 5 biological replicates per conditions), corrected for the effect of the SNP at 25 °C. (XLSX 44 kb) [file 12915_2018_571_MOESM6_ESM.xlsx]

## Sheet: Table S4 .txt
Table S1
id	baseMean	baseMeanA	baseMeanB	foldChange	log2fold_1	pval_1	padj
C01G10.5	83.818	34.7343	132.902	3.82624	1.93593	0.0016824	1
C05G5.7	24.0897	39.1219	9.05742	0.231518	-2.1108	0.00270097	1
C08E3.10a	35.0458	58.0753	12.0164	0.20691	-2.27293	0.0458726	1
C08E3.10b	27.448	43.1018	11.7943	0.273639	-1.86966	0.0470851	1
C09B8.4	22.6421	12.4659	32.8183	2.63265	1.39652	0.00636544	1
C24B9.9	64.8622	98.4844	31.24	0.317207	-1.6565	0.00445363	1
C27C7.1	1348.13	1996.46	699.792	0.350517	-1.51245	0.000382896	1
C32H11.4	2142.21	2939.61	1344.82	0.457482	-1.12821	0.00853659	1
C43D7.5	54.3963	80.6768	28.1158	0.348499	-1.52077	0.00793014	1
C54E10.1	7.05692	11.8106	2.30329	0.195019	-2.35831	0.044692	1
CER7-I_CE	129.3	187.852	70.7491	0.376622	-1.40881	0.00708874	1
Chapaev-2_CE	480.252	624.584	335.919	0.537828	-0.894783	0.047633	1
E03H4.10	206.104	276.993	135.216	0.488156	-1.03458	0.0250724	1
F08G2.5	140.982	191.409	90.5549	0.473096	-1.07979	0.0301278	1
F15D4.5	204.008	332.138	75.8778	0.228453	-2.13003	2.2599e-05	0.172777
F39E9.2	438.596	622.567	254.625	0.408992	-1.28986	0.0275345	1
F44E2.2a	3456.04	2366.34	4545.73	1.92099	0.941854	0.0433186	1
F44E2.2b	3000.11	1917.26	4082.95	2.12958	1.09057	0.0196416	1
F56A4.2	13310.3	17686	8934.49	0.505172	-0.985153	0.0190725	1
F57G4.1	122.444	179.666	65.2225	0.36302	-1.46188	0.0238561	1
F58B3.1	3302.76	1889.98	4715.55	2.49503	1.31906	0.00229124	1
F59A1.10	620.793	843.602	397.984	0.471767	-1.08385	0.0215193	1
H11L12.1	228.812	305.307	152.317	0.498897	-1.00319	0.0240674	1
K08A2.1	1852.72	2437.34	1268.1	0.520278	-0.942645	0.0315972	1
R04D3.1	18.5413	4.47828	32.6044	7.28056	2.86405	0.00113573	1
R11F4.1	2264.1	3004.43	1523.77	0.507173	-0.97945	0.0246327	1
T07C12.9	1428.03	2042.65	813.407	0.398212	-1.32839	0.0095526	1
T11F9.3	982.693	640.367	1325.02	2.06915	1.04904	0.0257342	1
W02D7.2	312.959	205.639	420.278	2.04377	1.03123	0.0489605	1
W06D12.3	965.897	1386.18	545.612	0.393607	-1.34517	0.00276704	1
Y19D10A.9	13409.2	17735.9	9082.45	0.512094	-0.96552	0.0216018	1
Y46C8AL.2	83.0806	116.182	49.9795	0.430185	-1.21697	0.0363837	1
Y54G2A.6	2758.3	3726.76	1789.84	0.480268	-1.05809	0.0159399	1
Y68A4A.13	462.304	731.361	193.247	0.26423	-1.92014	0.017048	1
ZC132.4	72.9172	102.488	43.346	0.422936	-1.24149	0.032504	1
ZC132.5	8.91439	15.3051	2.5237	0.164893	-2.6004	0.0277257	1
ZK380.5	158.445	216.388	100.502	0.464453	-1.10639	0.0331816	1
id	baseMean	baseMeanA	baseMeanB	fold_2	log2fold_2	pval_2	padj_2	inF1	in_prde1	log2_fold_F1	log2_fold_prde1	in prg1	significant_smallRNA
C01G10.5	395.666	630.643	160.688	0.2548	-1.97256	0.00756988	1	FALSE	TRUE	-0.237261	1.60852	TRUE	FALSE
C05G5.7	148.593	55.3837	241.802	4.36595	2.1263	0.00282399	1	FALSE	FALSE	0.424989	-1.68575	FALSE	FALSE
C08E3.10a	17.5648	31.2316	3.89814	0.124814	-3.00215	0.0434726	1	TRUE	FALSE	-2.77307	-1.53804	FALSE	FALSE
C08E3.10b	14.2563	25.0712	3.44142	0.137266	-2.86495	0.0238634	1	FALSE	FALSE	-2.94125	-1.13483	FALSE	FALSE
C09B8.4	721.312	312.131	1130.49	3.62186	1.85673	0.00131834	0.796519	FALSE	FALSE	0.480903	1.23945	FALSE	TRUE
C24B9.9	97.584	149.988	45.1802	0.301226	-1.73108	0.0124184	1	FALSE	FALSE	-1.506	-1.31797	FALSE	FALSE
C27C7.1	2257.71	3269.81	1245.6	0.380939	-1.39237	0.00834838	1	TRUE	TRUE	-1.57767	-2.21148	TRUE	FALSE
C32H11.4	493.411	751.64	235.181	0.31289	-1.67627	0.00193463	0.987048	FALSE	TRUE	-0.877065	-0.740518	FALSE	TRUE
C43D7.5	90.9924	144.903	37.0816	0.255906	-1.96631	0.00552778	1	TRUE	TRUE	-2.36171	-1.3951	FALSE	FALSE
C54E10.1	19.9907	34.1748	5.80647	0.169905	-2.5572	0.0494213	1	FALSE	FALSE	-0.791236	-0.934086	FALSE	FALSE
CER7-I_CE	156.556	262.671	50.4399	0.192027	-2.38062	0.000206476	0.225737	TRUE	TRUE	-1.15872	-1.06134	FALSE	FALSE
Chapaev-2_CE	411.979	562.795	261.164	0.464049	-1.10765	0.0435072	1	TRUE	TRUE	-0.56711	-0.795738	FALSE	FALSE
E03H4.10	427.98	620.064	235.897	0.38044	-1.39426	0.0148683	1	FALSE	TRUE	-0.375615	-1.09111	FALSE	FALSE
F08G2.5	165.371	241.336	89.4062	0.370464	-1.43259	0.0194208	1	TRUE	TRUE	-1.43317	-1.56271	FALSE	TRUE
F15D4.5	246.646	420.189	73.104	0.173979	-2.52302	4.06429e-05	0.07776	TRUE	TRUE	-2.07892	-1.61445	FALSE	TRUE
F39E9.2	199.472	288.506	110.439	0.382795	-1.38535	0.0491493	1	TRUE	FALSE	-0.779011	-0.698728	FALSE	FALSE
F44E2.2a	4242.53	2519.86	5965.2	2.36727	1.24322	0.0194531	1	FALSE	TRUE	0.676518	0.866635	FALSE	FALSE
F44E2.2b	3667.21	1814.41	5520.02	3.04233	1.60518	0.00271342	1	FALSE	FALSE	0.792443	0.892154	FALSE	TRUE
F56A4.2	10781	16787.9	4774.12	0.284379	-1.81411	0.000603132	0.494547	FALSE	FALSE	-1.21738	-0.350779	FALSE	FALSE
F57G4.1	60.0884	107.56	12.6164	0.117296	-3.09178	0.0007228	0.530431	FALSE	FALSE	-3.8755	-1.07664	FALSE	FALSE
F58B3.1	4366.21	2349.62	6382.79	2.71652	1.44176	0.00624747	1	FALSE	FALSE	0.686393	0.752254	FALSE	FALSE
F59A1.10	947.985	1301.22	594.747	0.457067	-1.12952	0.0365636	1	FALSE	FALSE	-0.424487	-0.662592	FALSE	FALSE
H11L12.1	395.045	676.545	113.546	0.167831	-2.57492	1.23225e-05	0.0443012	TRUE	TRUE	-2.19448	-1.95451	FALSE	TRUE
K08A2.1	2077.84	2937.41	1218.27	0.414742	-1.26971	0.0171698	1	TRUE	TRUE	-1.10952	-0.971502	FALSE	FALSE
R04D3.1	38.6703	16.1927	61.148	3.77627	1.91696	0.040578	1	FALSE	FALSE	0.114683	1.10453	FALSE	FALSE
R11F4.1	1439.13	2010.14	868.126	0.431875	-1.21132	0.0210646	1	FALSE	TRUE	-0.771488	-0.782327	FALSE	FALSE
T07C12.9	769.319	1170.31	368.324	0.314723	-1.66785	0.00615461	1	TRUE	TRUE	-1.37346	-0.933046	FALSE	FALSE
T11F9.3	320.689	127.166	514.213	4.04364	2.01565	0.000382253	0.381571	TRUE	FALSE	0.711342	0.648706	FALSE	FALSE
W02D7.2	213.687	114.659	312.715	2.72734	1.4475	0.0119579	1	FALSE	TRUE	0.843002	1.03027	FALSE	FALSE
W06D12.3	1819.07	2551.28	1086.85	0.426003	-1.23106	0.0197914	1	TRUE	TRUE	-1.13784	-1.23602	FALSE	FALSE
Y19D10A.9	10949.7	16958.2	4941.26	0.291379	-1.77903	0.000759094	0.530431	FALSE	FALSE	-1.18783	-0.350695	FALSE	FALSE
Y46C8AL.2	50.5307	79.9069	21.1546	0.26474	-1.91735	0.011495	1	FALSE	FALSE	-0.826245	-1.07758	FALSE	FALSE
Y54G2A.6	2931.42	4361.4	1501.44	0.344257	-1.53844	0.0035738	1	TRUE	TRUE	-1.34499	-0.86033	FALSE	FALSE
Y68A4A.13	168.911	331.061	6.76063	0.0204211	-5.61379	3.72028e-06	0.0213535	TRUE	TRUE	-3.80915	-1.48413	FALSE	FALSE
ZC132.4	79.1693	126.598	31.7404	0.250718	-1.99586	0.0053697	1	TRUE	FALSE	-1.42855	-0.917793	FALSE	TRUE
ZC132.5	14.6008	28.2883	0.913424	0.0322899	-4.95278	0.00353164	1	FALSE	FALSE	-0.325539	-0.80073	FALSE	TRUE
ZK380.5	58.1287	91.6122	24.6453	0.269018	-1.89423	0.00430702	1	TRUE	TRUE	-1.79534	-1.13964	FALSE	FALSE
