# Supplementary material for: The piRNA pathway responds to environmental signals to establish intergenerational adaptation to stress
Source: BMC Biol. 2018 Sep 18;16:103. doi: 10.1186/s12915-018-0571-y (PMC6145337; doi:10.1186/s12915-018-0571-y)
Supplement: Supplementary file 7 — Table S3. Raw data from infection experiments. (XLSX 45 kb) [file 12915_2018_571_MOESM7_ESM.xlsx]

## Sheet: Sheet1
Table S2
Raw data for figure 3B	Competition experiment between GFP-marked and unmarked strains at different temperatures: first transfer; progeny at 20°C
Competition	Replicate	Transfer	SX328 Parental Temperature	N2 Parental Temperature	Treatment F1	Proportion of N2	Proportion of SX328	Number of N2 animals	Number of SX328 animals
SX328 20°C/N2 20°C	1	0	20°C	20°C	20°C	0.5	0.5	10	10
SX328 20°C/N2 20°C	2	0	20°C	20°C	20°C	0.5	0.5	10	10
SX328 20°C/N2 20°C	3	0	20°C	20°C	20°C	0.5	0.5	10	10
SX328 20°C/N2 20°C	4	0	20°C	20°C	20°C	0.5	0.5	10	10
SX328 20°C/N2 20°C	5	0	20°C	20°C	20°C	0.5	0.5	10	10
SX328 20°C/N2 25°C	1	0	20°C	25°C	20°C	0.5	0.5	10	10
SX328 20°C/N2 25°C	2	0	20°C	25°C	20°C	0.5	0.5	10	10
SX328 20°C/N2 25°C	3	0	20°C	25°C	20°C	0.5	0.5	10	10
SX328 20°C/N2 25°C	4	0	20°C	25°C	20°C	0.5	0.5	10	10
SX328 20°C/N2 25°C	5	0	20°C	25°C	20°C	0.5	0.5	10	10
SX328 25°C/N2 20°C	1	0	25°C	20°C	20°C	0.5	0.5	10	10
SX328 25°C/N2 20°C	2	0	25°C	20°C	20°C	0.5	0.5	10	10
SX328 25°C/N2 20°C	3	0	25°C	20°C	20°C	0.5	0.5	10	10
SX328 25°C/N2 20°C	4	0	25°C	20°C	20°C	0.5	0.5	10	10
SX328 25°C/N2 20°C	5	0	25°C	20°C	20°C	0.5	0.5	10	10
SX328 25°C/N2 25°C	1	0	25°C	25°C	20°C	0.5	0.5	10	10
SX328 25°C/N2 25°C	2	0	25°C	25°C	20°C	0.5	0.5	10	10
SX328 25°C/N2 25°C	3	0	25°C	25°C	20°C	0.5	0.5	10	10
SX328 25°C/N2 25°C	4	0	25°C	25°C	20°C	0.5	0.5	10	10
SX328 25°C/N2 25°C	5	0	25°C	25°C	20°C	0.5	0.5	10	10
SX328 20°C/N2 20°C	1	1	20°C	20°C	20°C	0.504237	0.495763	119	117
SX328 20°C/N2 20°C	2	1	20°C	20°C	20°C	0.492341	0.507659	225	232
SX328 20°C/N2 20°C	3	1	20°C	20°C	20°C	0.402844	0.597156	85	126
SX328 20°C/N2 20°C	4	1	20°C	20°C	20°C	0.529248	0.470752	190	169
SX328 20°C/N2 20°C	5	1	20°C	20°C	20°C	0.495238	0.504762	156	159
SX328 20°C/N2 25°C	1	1	20°C	25°C	20°C	0.419825	0.580175	144	199
SX328 20°C/N2 25°C	2	1	20°C	25°C	20°C	0.347953	0.652047	119	223
SX328 20°C/N2 25°C	3	1	20°C	25°C	20°C	0.433333	0.566667	78	102
SX328 20°C/N2 25°C	4	1	20°C	25°C	20°C	0.333333	0.666667	65	130
SX328 20°C/N2 25°C	5	1	20°C	25°C	20°C	0.335025	0.664975	66	131
SX328 25°C/N2 20°C	1	1	25°C	20°C	20°C	NA	NA	NA	NA
SX328 25°C/N2 20°C	2	1	25°C	20°C	20°C	0.552521	0.447479	263	213
SX328 25°C/N2 20°C	3	1	25°C	20°C	20°C	0.57384	0.42616	136	101
SX328 25°C/N2 20°C	4	1	25°C	20°C	20°C	0.512821	0.487179	120	114
SX328 25°C/N2 20°C	5	1	25°C	20°C	20°C	0.429319	0.570681	82	109
SX328 25°C/N2 25°C	1	1	25°C	25°C	20°C	0.50995	0.49005	205	197
SX328 25°C/N2 25°C	2	1	25°C	25°C	20°C	0.541796	0.458204	175	148
SX328 25°C/N2 25°C	3	1	25°C	25°C	20°C	0.507042	0.492958	144	140
SX328 25°C/N2 25°C	4	1	25°C	25°C	20°C	0.498382	0.501618	154	155
SX328 25°C/N2 25°C	5	1	25°C	25°C	20°C	0.399038	0.600962	83	125
Raw data for figure 3C	Competition experiment between SNP-marked and unmarked strains at different temperatures: first transfer; progeny at 20°C
Competition	Replicate	Transfer	N2 parental Temperature	JU2196 Parental Temperature	Treatment F1	Proportion of N2	Proportion of JU2196
N2 20°C/JU2196 20°C	1	0	20°C	20°C	20°C	0.5	0.5
N2 20°C/JU2196 20°C	2	0	20°C	20°C	20°C	0.5	0.5
N2 20°C/JU2196 20°C	3	0	20°C	20°C	20°C	0.5	0.5
N2 20°C/JU2196 25°C	1	0	20°C	25°C	20°C	0.5	0.5
N2 20°C/JU2196 25°C	2	0	20°C	25°C	20°C	0.5	0.5
N2 20°C/JU2196 25°C	3	0	20°C	25°C	20°C	0.5	0.5
N2 25°C/JU2196 20°C	1	0	25°C	20°C	20°C	0.5	0.5
N2 25°C/JU2196 20°C	2	0	25°C	20°C	20°C	0.5	0.5
N2 25°C/JU2196 20°C	3	0	25°C	20°C	20°C	0.5	0.5
N2 25°C/JU2196 25°C	1	0	25°C	25°C	20°C	0.5	0.5
N2 25°C/JU2196 25°C	2	0	25°C	25°C	20°C	0.5	0.5
N2 25°C/JU2196 25°C	3	0	25°C	25°C	20°C	0.5	0.5
N2 20°C/JU2196 20°C	1	1	20°C	20°C	20°C	0.4058	0.5942
N2 20°C/JU2196 20°C	2	1	20°C	20°C	20°C	0.5762	0.4238
N2 20°C/JU2196 20°C	3	1	20°C	20°C	20°C	0.496	0.504
N2 20°C/JU2196 25°C	1	1	20°C	25°C	20°C	0.6559	0.3441
N2 20°C/JU2196 25°C	2	1	20°C	25°C	20°C	0.6532	0.3468
N2 20°C/JU2196 25°C	3	1	20°C	25°C	20°C	0.6901	0.3099
N2 25°C/JU2196 20°C	1	1	25°C	20°C	20°C	0.5579	0.4421
N2 25°C/JU2196 20°C	2	1	25°C	20°C	20°C	0.3984	0.6016
N2 25°C/JU2196 20°C	3	1	25°C	20°C	20°C	0.3205	0.6795
N2 25°C/JU2196 25°C	1	1	25°C	25°C	20°C	0.48	0.52
N2 25°C/JU2196 25°C	2	1	25°C	25°C	20°C	0.6007	0.3993
N2 25°C/JU2196 25°C	3	1	25°C	25°C	20°C	0.485	0.515
Raw data for figure 5A	Competition experiment between GFP-marked and unmarked strains with different bacteria: first transfer; progeny at 20°C
Competition	Replicate	Transfer	SX328 Parental Treatment	N2 Parental Treatment	Treatment	Proportion of N2	Proportion of SX328	Number of N2 animals	Number of SX328 animals
N2 25°C/SX328 25°C	1	0	E. coli	E. coli	20°C	NA	NA	NA	NA
N2 25°C/SX328 25°C	2	0	E. coli	E. coli	20°C	0.5	0.5	10	10
N2 25°C/SX328 25°C	3	0	E. coli	E. coli	20°C	0.5	0.5	10	10
N2 25°C/SX328 25°C	4	0	E. coli	E. coli	20°C	0.5	0.5	10	10
N2 25°C/SX328 25°C	5	0	E. coli	E. coli	20°C	0.5	0.5	10	10
N2 25°C/SX328 DB11	1	0	S. marcescens	E. coli	20°C	0.5	0.5	10	10
N2 25°C/SX328 DB11	2	0	S. marcescens	E. coli	20°C	0.5	0.5	10	10
N2 25°C/SX328 DB11	3	0	S. marcescens	E. coli	20°C	0.5	0.5	10	10
N2 25°C/SX328 DB11	4	0	S. marcescens	E. coli	20°C	0.5	0.5	10	10
N2 25°C/SX328 DB11	5	0	S. marcescens	E. coli	20°C	0.5	0.5	10	10
N2 DB11/SX328 25°C	1	0	E. coli	S. marcescens	20°C	0.5	0.5	10	10
N2 DB11/SX328 25°C	2	0	E. coli	S. marcescens	20°C	0.5	0.5	10	10
N2 DB11/SX328 25°C	3	0	E. coli	S. marcescens	20°C	0.5	0.5	10	10
N2 DB11/SX328 25°C	4	0	E. coli	S. marcescens	20°C	0.5	0.5	10	10
N2 DB11/SX328 25°C	5	0	E. coli	S. marcescens	20°C	0.5	0.5	10	10
N2 DB11/SX328 DB11	1	0	S. marcescens	S. marcescens	20°C	0.5	0.5	10	10
N2 DB11/SX328 DB11	2	0	S. marcescens	S. marcescens	20°C	0.5	0.5	10	10
N2 DB11/SX328 DB11	3	0	S. marcescens	S. marcescens	20°C	0.5	0.5	10	10
N2 DB11/SX328 DB11	4	0	S. marcescens	S. marcescens	20°C	0.5	0.5	10	10
N2 DB11/SX328 DB11	5	0	S. marcescens	S. marcescens	20°C	0.5	0.5	10	10
N2 25°C/SX328 25°C	1	1	E. coli	E. coli	20°C	NA	NA	NA	NA
N2 25°C/SX328 25°C	2	1	E. coli	E. coli	20°C	0.501538	0.498462	163	162
N2 25°C/SX328 25°C	3	1	E. coli	E. coli	20°C	0.587302	0.412698	222	156
N2 25°C/SX328 25°C	4	1	E. coli	E. coli	20°C	0.578313	0.421687	192	140
N2 25°C/SX328 25°C	5	1	E. coli	E. coli	20°C	0.427374	0.572626	153	205
N2 25°C/SX328 DB11	1	1	S. marcescens	E. coli	20°C	0.530457	0.469543	209	185
N2 25°C/SX328 DB11	2	1	S. marcescens	E. coli	20°C	0.369427	0.630573	116	198
N2 25°C/SX328 DB11	3	1	S. marcescens	E. coli	20°C	0.341772	0.658228	108	208
N2 25°C/SX328 DB11	4	1	S. marcescens	E. coli	20°C	0.396355	0.603645	174	265
N2 25°C/SX328 DB11	5	1	S. marcescens	E. coli	20°C	0.492228	0.507772	190	196
N2 DB11/SX328 25°C	1	1	E. coli	S. marcescens	20°C	0.578313	0.421687	192	140
N2 DB11/SX328 25°C	2	1	E. coli	S. marcescens	20°C	0.801498	0.198502	214	53
N2 DB11/SX328 25°C	3	1	E. coli	S. marcescens	20°C	0.674051	0.325949	213	103
N2 DB11/SX328 25°C	4	1	E. coli	S. marcescens	20°C	0.439655	0.560345	153	195
N2 DB11/SX328 25°C	5	1	E. coli	S. marcescens	20°C	0.608815	0.391185	221	142
N2 DB11/SX328 DB11	1	1	S. marcescens	S. marcescens	20°C	0.458738	0.541262	189	223
N2 DB11/SX328 DB11	2	1	S. marcescens	S. marcescens	20°C	0.613181	0.386819	214	135
N2 DB11/SX328 DB11	3	1	S. marcescens	S. marcescens	20°C	0.418006	0.581994	130	181
N2 DB11/SX328 DB11	4	1	S. marcescens	S. marcescens	20°C	0.440945	0.559055	168	213
N2 DB11/SX328 DB11	5	1	S. marcescens	S. marcescens	20°C	0.403226	0.596774	200	296
Raw data for figure 5B	Competition experiment between SNP-marked and unmarked strains with different bacteria: first transfer; progeny at 20°C
Competition	Replicate	Transfer	JU2196 Parental Treatment	N2 Parental Treatment	Treatment F1	Proportion of N2	Proportion of JU2196
N2 25°C/JU2196 25°C	1	0	E. coli	E. coli	20°C	0.5	0.5
N2 25°C/JU2196 25°C	2	0	E. coli	E. coli	20°C	0.5	0.5
N2 25°C/JU2196 25°C	3	0	E. coli	E. coli	20°C	0.5	0.5
N2 25°C/JU2196 25°C	4	0	E. coli	E. coli	20°C	0.5	0.5
N2 25°C/JU2196 25°C	5	0	E. coli	E. coli	20°C	0.5	0.5
N2 25°C/JU2196 25°C	6	0	E. coli	E. coli	20°C	0.5	0.5
N2 25°C/JU2196 DB11	1	0	S. marcescens	E. coli	20°C	0.5	0.5
N2 25°C/JU2196 DB11	2	0	S. marcescens	E. coli	20°C	0.5	0.5
N2 25°C/JU2196 DB11	3	0	S. marcescens	E. coli	20°C	0.5	0.5
N2 25°C/JU2196 DB11	4	0	S. marcescens	E. coli	20°C	0.5	0.5
N2 25°C/JU2196 DB11	5	0	S. marcescens	E. coli	20°C	0.5	0.5
N2 25°C/JU2196 DB11	6	0	S. marcescens	E. coli	20°C	0.5	0.5
N2 DB11/JU2196 25°C	1	0	E. coli	S. marcescens	20°C	0.5	0.5
N2 DB11/JU2196 25°C	2	0	E. coli	S. marcescens	20°C	0.5	0.5
N2 DB11/JU2196 25°C	3	0	E. coli	S. marcescens	20°C	0.5	0.5
N2 DB11/JU2196 25°C	4	0	E. coli	S. marcescens	20°C	0.5	0.5
N2 DB11/JU2196 25°C	5	0	E. coli	S. marcescens	20°C	0.5	0.5
N2 DB11/JU2196 25°C	6	0	E. coli	S. marcescens	20°C	0.5	0.5
N2 DB11/JU2196 DB11	1	0	S. marcescens	S. marcescens	20°C	0.5	0.5
N2 DB11/JU2196 DB11	2	0	S. marcescens	S. marcescens	20°C	0.5	0.5
N2 DB11/JU2196 DB11	3	0	S. marcescens	S. marcescens	20°C	0.5	0.5
N2 DB11/JU2196 DB11	4	0	S. marcescens	S. marcescens	20°C	0.5	0.5
N2 DB11/JU2196 DB11	5	0	S. marcescens	S. marcescens	20°C	0.5	0.5
N2 DB11/JU2196 DB11	6	0	S. marcescens	S. marcescens	20°C	0.5	0.5
N2 25°C/JU2196 25°C	1	1	E. coli	E. coli	20°C	0.49	0.51
N2 25°C/JU2196 25°C	2	1	E. coli	E. coli	20°C	0.49	0.51
N2 25°C/JU2196 25°C	3	1	E. coli	E. coli	20°C	0.43	0.57
N2 25°C/JU2196 25°C	4	1	E. coli	E. coli	20°C	0.31	0.69
N2 25°C/JU2196 25°C	5	1	E. coli	E. coli	20°C	0.36	0.64
N2 25°C/JU2196 25°C	6	1	E. coli	E. coli	20°C	0.39	0.61
N2 25°C/JU2196 DB11	1	1	S. marcescens	E. coli	20°C	0.43	0.57
N2 25°C/JU2196 DB11	2	1	S. marcescens	E. coli	20°C	0.4	0.6
N2 25°C/JU2196 DB11	3	1	S. marcescens	E. coli	20°C	0.37	0.63
N2 25°C/JU2196 DB11	4	1	S. marcescens	E. coli	20°C	0.33	0.67
N2 25°C/JU2196 DB11	5	1	S. marcescens	E. coli	20°C	0.35	0.65
N2 25°C/JU2196 DB11	6	1	S. marcescens	E. coli	20°C	0.29	0.71
N2 DB11/JU2196 25°C	1	1	E. coli	S. marcescens	20°C	0.49	0.51
N2 DB11/JU2196 25°C	2	1	E. coli	S. marcescens	20°C	0.52	0.48
N2 DB11/JU2196 25°C	3	1	E. coli	S. marcescens	20°C	0.65	0.35
N2 DB11/JU2196 25°C	4	1	E. coli	S. marcescens	20°C	0.48	0.52
N2 DB11/JU2196 25°C	5	1	E. coli	S. marcescens	20°C	0.5	0.5
N2 DB11/JU2196 25°C	6	1	E. coli	S. marcescens	20°C	0.42	0.58
N2 DB11/JU2196 DB11	1	1	S. marcescens	S. marcescens	20°C	0.41	0.59
N2 DB11/JU2196 DB11	2	1	S. marcescens	S. marcescens	20°C	0.5	0.5
N2 DB11/JU2196 DB11	3	1	S. marcescens	S. marcescens	20°C	0.38	0.62
N2 DB11/JU2196 DB11	4	1	S. marcescens	S. marcescens	20°C	0.3	0.7
N2 DB11/JU2196 DB11	5	1	S. marcescens	S. marcescens	20°C	0.43	0.57
N2 DB11/JU2196 DB11	6	1	S. marcescens	S. marcescens	20°C	0.35	0.65
Raw data figure S5A	Competition experiment between GFP-marked and unmarked strains at different temperatures: first transfer; progeny at 25°C
Competition	Replicate	Transfer	SX328 Parental Treatment	N2 Parental Treatment	Treatment F1	Number of SX328	Number of N2	Proportion of SX328	Proportion of N2
SX328 20°C / N2 20°C	1	0	20°C	20°C	25°C	10	10	0.5	0.5
SX328 20°C / N2 20°C	2	0	20°C	20°C	25°C	10	10	0.5	0.5
SX328 20°C / N2 20°C	3	0	20°C	20°C	25°C	10	10	0.5	0.5
SX328 20°C / N2 20°C	4	0	20°C	20°C	25°C	10	10	0.5	0.5
SX328 20°C / N2 20°C	5	0	20°C	20°C	25°C	10	10	0.5	0.5
SX328 25°C / N2 25°C	1	0	25°C	25°C	25°C	10	10	0.5	0.5
SX328 25°C / N2 25°C	2	0	25°C	25°C	25°C	10	10	0.5	0.5
SX328 25°C / N2 25°C	3	0	25°C	25°C	25°C	10	10	0.5	0.5
SX328 25°C / N2 25°C	4	0	25°C	25°C	25°C	10	10	0.5	0.5
SX328 25°C / N2 25°C	5	0	25°C	25°C	25°C	10	10	0.5	0.5
S328 25°C / N2 20°C	1	0	25°C	20°C	25°C	10	10	0.5	0.5
S328 25°C / N2 20°C	2	0	25°C	20°C	25°C	10	10	0.5	0.5
S328 25°C / N2 20°C	3	0	25°C	20°C	25°C	10	10	0.5	0.5
S328 25°C / N2 20°C	4	0	25°C	20°C	25°C	10	10	0.5	0.5
S328 25°C / N2 20°C	5	0	25°C	20°C	25°C	10	10	0.5	0.5
SX328 20°C / N2 25°C	1	0	20°C	25°C	25°C	10	10	0.5	0.5
SX328 20°C / N2 25°C	2	0	20°C	25°C	25°C	10	10	0.5	0.5
SX328 20°C / N2 25°C	3	0	20°C	25°C	25°C	10	10	0.5	0.5
SX328 20°C / N2 25°C	4	0	20°C	25°C	25°C	10	10	0.5	0.5
SX328 20°C / N2 25°C	5	0	20°C	25°C	25°C	10	10	0.5	0.5
SX328 20°C / N2 20°C	1	1	20°C	20°C	25°C	160	166	0.490798	0.509202
SX328 20°C / N2 20°C	2	1	20°C	20°C	25°C	184	128	0.589744	0.410256
SX328 20°C / N2 20°C	3	1	20°C	20°C	25°C	142	187	0.431611	0.568389
SX328 20°C / N2 20°C	4	1	20°C	20°C	25°C	127	168	0.430508	0.569492
SX328 20°C / N2 20°C	5	1	20°C	20°C	25°C	128	128	0.5	0.5
SX328 25°C / N2 25°C	1	1	25°C	25°C	25°C	186	193	0.490765	0.509235
SX328 25°C / N2 25°C	2	1	25°C	25°C	25°C	234	196	0.544186	0.455814
SX328 25°C / N2 25°C	3	1	25°C	25°C	25°C	123	115	0.516807	0.483193
SX328 25°C / N2 25°C	4	1	25°C	25°C	25°C	103	103	0.5	0.5
SX328 25°C / N2 25°C	5	1	25°C	25°C	25°C	168	279	0.375839	0.624161
S328 25°C / N2 20°C	1	1	25°C	20°C	25°C	130	192	0.403727	0.596273
S328 25°C / N2 20°C	2	1	25°C	20°C	25°C	186	209	0.470886	0.529114
S328 25°C / N2 20°C	3	1	25°C	20°C	25°C	197	220	0.472422	0.527578
S328 25°C / N2 20°C	4	1	25°C	20°C	25°C	144	108	0.571429	0.428571
S328 25°C / N2 20°C	5	1	25°C	20°C	25°C	118	159	0.425993	0.574007
SX328 20°C / N2 25°C	1	1	20°C	25°C	25°C	202	169	0.544474	0.455526
SX328 20°C / N2 25°C	2	1	20°C	25°C	25°C	156	177	0.468468	0.531532
SX328 20°C / N2 25°C	3	1	20°C	25°C	25°C	224	227	0.496674	0.503326
SX328 20°C / N2 25°C	4	1	20°C	25°C	25°C	255	323	0.441176	0.558824
SX328 20°C / N2 25°C	5	1	20°C	25°C	25°C	228	202	0.530233	0.469767
Raw data figure S5B	Competition experiment between GFP-marked and unmarked strains at different temperatures: second transfer; progeny at 20°C
Competition	Replicate	Transfer	SX328 Parental Treatment	N2 Parental Treatment	Treatment F1	Number of SX328	Number of N2	Proportion of SX328	Proportion of N2
SX328 20°C / N2 20°C	1	2	20°C	20°C	20°C	107	66	0.618497	0.381503
SX328 20°C / N2 20°C	2	2	20°C	20°C	20°C	116	131	0.469636	0.530364
SX328 20°C / N2 20°C	3	2	20°C	20°C	20°C	80	107	0.427807	0.572193
SX328 20°C / N2 20°C	4	2	20°C	20°C	20°C	77	120	0.390863	0.609137
SX328 20°C / N2 20°C	5	2	20°C	20°C	20°C	92	107	0.462312	0.537688
SX328 25°C / N2 25°C	1	2	25°C	25°C	20°C	109	127	0.461864	0.538136
SX328 25°C / N2 25°C	2	2	25°C	25°C	20°C	99	177	0.358696	0.641304
SX328 25°C / N2 25°C	3	2	25°C	25°C	20°C	46	101	0.312925	0.687075
SX328 25°C / N2 25°C	4	2	25°C	25°C	20°C	136	172	0.441558	0.558442
SX328 25°C / N2 25°C	5	2	25°C	25°C	20°C	105	119	0.46875	0.53125
S328 25°C / N2 20°C	1	2	25°C	20°C	20°C	NA	NA	NA	NA
S328 25°C / N2 20°C	2	2	25°C	20°C	20°C	86	137	0.38565	0.61435
S328 25°C / N2 20°C	3	2	25°C	20°C	20°C	121	166	0.421603	0.578397
S328 25°C / N2 20°C	4	2	25°C	20°C	20°C	72	123	0.369231	0.630769
S328 25°C / N2 20°C	5	2	25°C	20°C	20°C	92	138	0.4	0.6
SX328 20°C / N2 25°C	1	2	20°C	25°C	20°C	115	121	0.487288	0.512712
SX328 20°C / N2 25°C	2	2	20°C	25°C	20°C	121	179	0.403333	0.596667
SX328 20°C / N2 25°C	3	2	20°C	25°C	20°C	130	90	0.590909	0.409091
SX328 20°C / N2 25°C	4	2	20°C	25°C	20°C	170	149	0.532915	0.467085
SX328 20°C / N2 25°C	5	2	20°C	25°C	20°C	100	133	0.429185	0.570815
Raw data figure S5C	Competition experiment between GFP-marked and unmarked strains with different bacteria: second transfer; progeny at 20°C
Competition	Replicate	Transfer	SX328 Parental Treatment	N2 Parental Treatment	Treatment F1	Number of SX328	Number of N2	Proportion of SX328	Proportion of N2
N2 25°C/SX328 25°C	1	2	E. coli	E. coli	20°C	NA	NA	NA	NA
N2 25°C/SX328 25°C	2	2	E. coli	E. coli	20°C	189	199	0.487113	0.512887
N2 25°C/SX328 25°C	3	2	E. coli	E. coli	20°C	149	151	0.496667	0.503333
N2 25°C/SX328 25°C	4	2	E. coli	E. coli	20°C	186	169	0.523944	0.476056
N2 25°C/SX328 25°C	5	2	E. coli	E. coli	20°C	141	145	0.493007	0.506993
N2 25°C/SX328 DB11	1	2	S. marcescens	E. coli	20°C	261	244	0.516832	0.483168
N2 25°C/SX328 DB11	2	2	S. marcescens	E. coli	20°C	252	230	0.522822	0.477178
N2 25°C/SX328 DB11	3	2	S. marcescens	E. coli	20°C	172	169	0.504399	0.495601
N2 25°C/SX328 DB11	4	2	S. marcescens	E. coli	20°C	189	195	0.492188	0.507812
N2 25°C/SX328 DB11	5	2	S. marcescens	E. coli	20°C	250	201	0.554324	0.445676
N2 DB11/SX328 25°C	1	2	E. coli	S. marcescens	20°C	200	122	0.621118	0.378882
N2 DB11/SX328 25°C	2	2	E. coli	S. marcescens	20°C	171	121	0.585616	0.414384
N2 DB11/SX328 25°C	3	2	E. coli	S. marcescens	20°C	234	164	0.58794	0.41206
N2 DB11/SX328 25°C	4	2	E. coli	S. marcescens	20°C	145	146	0.498282	0.501718
N2 DB11/SX328 25°C	5	2	E. coli	S. marcescens	20°C	188	117	0.616393	0.383607
N2 DB11/SX328 DB11	1	2	S. marcescens	S. marcescens	20°C	182	122	0.598684	0.401316
N2 DB11/SX328 DB11	2	2	S. marcescens	S. marcescens	20°C	233	259	0.473577	0.526423
N2 DB11/SX328 DB11	3	2	S. marcescens	S. marcescens	20°C	180	147	0.550459	0.449541
N2 DB11/SX328 DB11	4	2	S. marcescens	S. marcescens	20°C	218	226	0.490991	0.509009
N2 DB11/SX328 DB11	5	2	S. marcescens	S. marcescens	20°C	184	148	0.554217	0.445783
	Competition experiment between GFP-marked and unmarked strains at different temperatures: second transfer; progeny at 25°C
Raw data figure S5D
Competition	Replicate	Transfer	SX328 Parental Treatment	N2 Parental Treatment	Treatment F1	Number of SX328	Number of N2	Proportion of SX328	Proportion of N2
SX328 20°C / N2 20°C	1	2	20°C	20°C	25°C	202	196	0.507538	0.492462
SX328 20°C / N2 20°C	2	2	20°C	20°C	25°C	132	212	0.383721	0.616279
SX328 20°C / N2 20°C	3	2	20°C	20°C	25°C	164	163	0.501529	0.498471
SX328 20°C / N2 20°C	4	2	20°C	20°C	25°C	158	93	0.629482	0.370518
SX328 20°C / N2 20°C	5	2	20°C	20°C	25°C	126	109	0.53617	0.46383
SX328 25°C / N2 25°C	1	2	25°C	25°C	25°C	139	236	0.370667	0.629333
SX328 25°C / N2 25°C	2	2	25°C	25°C	25°C	112	151	0.425856	0.574144
SX328 25°C / N2 25°C	3	2	25°C	25°C	25°C	106	140	0.430894	0.569106
SX328 25°C / N2 25°C	4	2	25°C	25°C	25°C	98	81	0.547486	0.452514
SX328 25°C / N2 25°C	5	2	25°C	25°C	25°C	115	174	0.397924	0.602076
S328 25°C / N2 20°C	1	2	25°C	20°C	25°C	104	266	0.281081	0.718919
S328 25°C / N2 20°C	2	2	25°C	20°C	25°C	114	157	0.420664	0.579336
S328 25°C / N2 20°C	3	2	25°C	20°C	25°C	116	130	0.471545	0.528455
S328 25°C / N2 20°C	4	2	25°C	20°C	25°C	90	103	0.466321	0.533679
S328 25°C / N2 20°C	5	2	25°C	20°C	25°C	100	122	0.45045	0.54955
SX328 20°C / N2 25°C	1	2	20°C	25°C	25°C	135	207	0.394737	0.605263
SX328 20°C / N2 25°C	2	2	20°C	25°C	25°C	96	147	0.395062	0.604938
SX328 20°C / N2 25°C	3	2	20°C	25°C	25°C	165	153	0.518868	0.481132
SX328 20°C / N2 25°C	4	2	20°C	25°C	25°C	113	104	0.520737	0.479263
SX328 20°C / N2 25°C	5	2	20°C	25°C	25°C	122	96	0.559633	0.440367
