# Supplementary material for: The piRNA pathway responds to environmental signals to establish intergenerational adaptation to stress
Source: BMC Biol. 2018 Sep 18;16:103. doi: 10.1186/s12915-018-0571-y (PMC6145337; doi:10.1186/s12915-018-0571-y)
Supplement: Supplementary file 8 — Figure S5. Intergenerational alterations in gene expression induced by bacterial infection. Changes in gene expression in F1 s from infected P0s compared to F1s from P0s grown at 25 °C (left) and F1s from P0s grown at 25 °C compared to F1s from P0s grown at 20 °C (right) for: (A) genes previously identified as intergenerationally down-regulated when parents grown at 25 °C; (B) genes intergenerationally upregulated when parents grown at 25 °C but not up-regulated in the prde-1 mutant. (XLSX 40 kb) [file 12915_2018_571_MOESM8_ESM.xlsx]

## Sheet: Sheet1
Table S3
Raw data for figure 4A
Strain	Temperature	Bacteria	GFP	No_GFP	Proportion_GFP
SX1316	25	HB101	36	52	0.409091
SX1316	25	DB11	19	87	0.179245
SX1316	20	HB101	0	30	0
SX1316	25	HB101	62	1	0.984127
SX1316	25	PAK	57	16	0.780822
SX1316	25	PA14	4	43	0.0851064
SX1316	25	HB101	15	23	0.394737
SX1316	25	Photorabdus luminescens	4	27	0.129032
SX1888	25	HB101	22	0	1
SX1888	25	Photorabdus luminescens	27	1	0.964286
SX2740	25	HB101	49	0	1
SX2740	25	Photorabdus luminescens	46	0	1
