# Supplementary material for: The piRNA pathway responds to environmental signals to establish intergenerational adaptation to stress
Source: BMC Biol. 2018 Sep 18;16:103. doi: 10.1186/s12915-018-0571-y (PMC6145337; doi:10.1186/s12915-018-0571-y)
Supplement: Supplementary file 9 — Table S4. Raw data from survival experiments. (XLSX 42 kb) [file 12915_2018_571_MOESM9_ESM.xlsx]

## Sheet: Sheet1
Table S4
Animal #	Strain	Bacteria	Day of death
1	SX1316	HB101	3
2	SX1316	DB11	3
3	SX1316	HB101	4
4	SX1316	HB101	4
5	SX1316	HB101	4
6	SX1316	HB101	4
7	SX1316	DB11	4
8	SX1316	DB11	4
9	SX1316	DB11	4
10	SX1316	DB11	4
11	SX1316	DB11	4
12	SX1316	HB101	5
13	SX1316	HB101	5
14	SX1316	HB101	5
15	SX1316	HB101	5
16	SX1316	HB101	5
17	SX1316	HB101	5
18	SX1316	HB101	5
19	SX1316	HB101	5
20	SX1316	HB101	5
21	SX1316	HB101	5
22	SX1316	HB101	5
23	SX1316	HB101	5
24	SX1316	HB101	5
25	SX1316	HB101	5
26	SX1316	HB101	5
27	SX1316	HB101	5
28	SX1316	DB11	5
29	SX1316	DB11	5
30	SX1316	DB11	5
31	SX1316	DB11	5
32	SX1316	DB11	5
33	SX1316	DB11	5
34	SX1316	DB11	5
35	SX1316	DB11	5
36	SX1316	DB11	5
37	SX1316	DB11	5
38	SX1316	DB11	5
39	SX1316	DB11	5
40	SX1316	DB11	5
41	SX1316	DB11	5
42	SX1316	DB11	5
43	SX1316	HB101	6
44	SX1316	HB101	6
45	SX1316	HB101	6
46	SX1316	HB101	6
47	SX1316	HB101	6
48	SX1316	HB101	6
49	SX1316	HB101	6
50	SX1316	DB11	6
51	SX1316	DB11	6
52	SX1316	DB11	6
53	SX1316	HB101	7
54	SX1316	HB101	7
55	SX1316	HB101	7
56	SX1316	HB101	7
57	SX1316	HB101	7
58	SX1316	HB101	7
59	SX1316	HB101	7
60	SX1316	HB101	7
61	SX1316	DB11	7
62	SX1316	HB101	8
63	SX1316	HB101	8
64	SX1316	HB101	8
65	SX1316	HB101	8
66	SX1316	HB101	8
67	SX1316	HB101	8
68	SX1316	HB101	8
69	SX1316	HB101	8
70	SX1316	HB101	8
71	SX1316	DB11	8
72	SX1316	HB101	9
73	SX1316	HB101	9
74	SX1316	HB101	9
75	SX1316	HB101	9
76	SX1316	HB101	9
77	SX1316	HB101	9
78	SX1316	HB101	10
79	SX1316	HB101	10
80	SX1316	HB101	10
81	SX1316	HB101	11
82	SX1316	HB101	11
83	SX1316	HB101	11
84	SX1316	HB101	11
85	SX1316	HB101	13
86	SX1316	HB101	13
87	SX1316	HB101	13
88	SX1316	HB101	13
89	SX1316	HB101	13
90	SX1316	HB101	13
91	SX1316	HB101	15
92	SX1316	HB101	15
93	SX1316	HB101	15
94	SX1316	HB101	15
95	SX1316	HB101	17
96	SX1316	HB101	17
97	SX1316	HB101	19
98	SX2470	HB101	2
99	SX2470	HB101	3
100	SX2470	DB11	3
101	SX2470	HB101	4
102	SX2470	DB11	4
103	SX2470	DB11	4
104	SX2470	DB11	4
105	SX2470	DB11	4
106	SX2470	DB11	4
107	SX2470	DB11	4
108	SX2470	DB11	4
109	SX2470	HB101	5
110	SX2470	HB101	5
111	SX2470	HB101	5
112	SX2470	HB101	5
113	SX2470	HB101	5
114	SX2470	DB11	5
115	SX2470	DB11	5
116	SX2470	DB11	5
117	SX2470	DB11	5
118	SX2470	DB11	5
119	SX2470	DB11	5
120	SX2470	DB11	5
121	SX2470	DB11	5
122	SX2470	DB11	5
123	SX2470	DB11	5
124	SX2470	DB11	5
125	SX2470	DB11	5
126	SX2470	DB11	5
127	SX2470	DB11	5
128	SX2470	DB11	5
129	SX2470	DB11	5
130	SX2470	DB11	5
131	SX2470	DB11	5
132	SX2470	DB11	5
133	SX2470	DB11	5
134	SX2470	DB11	5
135	SX2470	DB11	5
136	SX2470	HB101	6
137	SX2470	HB101	6
138	SX2470	HB101	6
139	SX2470	HB101	6
140	SX2470	HB101	6
141	SX2470	HB101	6
142	SX2470	HB101	6
143	SX2470	HB101	6
144	SX2470	HB101	6
145	SX2470	DB11	6
146	SX2470	DB11	6
147	SX2470	DB11	6
148	SX2470	DB11	6
149	SX2470	DB11	6
150	SX2470	HB101	7
151	SX2470	HB101	7
152	SX2470	HB101	7
153	SX2470	HB101	7
154	SX2470	HB101	7
155	SX2470	HB101	7
156	SX2470	HB101	7
157	SX2470	HB101	7
158	SX2470	HB101	7
159	SX2470	HB101	7
160	SX2470	HB101	7
161	SX2470	HB101	7
162	SX2470	HB101	7
163	SX2470	DB11	7
164	SX2470	HB101	8
165	SX2470	HB101	8
166	SX2470	HB101	8
167	SX2470	HB101	8
168	SX2470	HB101	8
169	SX2470	HB101	8
170	SX2470	HB101	8
171	SX2470	HB101	8
172	SX2470	HB101	8
173	SX2470	DB11	8
174	SX2470	HB101	9
175	SX2470	HB101	9
176	SX2470	HB101	9
177	SX2470	HB101	9
178	SX2470	HB101	9
179	SX2470	HB101	9
180	SX2470	HB101	9
181	SX2470	HB101	9
182	SX2470	HB101	9
183	SX2470	HB101	10
184	SX2470	HB101	10
185	SX2470	HB101	10
186	SX2470	HB101	10
187	SX2470	HB101	10
188	SX2470	HB101	10
189	SX2470	HB101	10
190	SX2470	HB101	10
191	SX2470	HB101	11
192	SX2470	HB101	11
193	SX2470	HB101	11
194	SX2470	HB101	11
195	SX2470	HB101	11
196	SX2470	HB101	11
197	SX2470	HB101	11
198	SX2470	HB101	11
199	SX2470	HB101	13
200	SX2470	HB101	13
201	SX2470	HB101	13
202	SX2470	HB101	13
203	SX2470	HB101	13
204	SX2470	HB101	13
205	SX2470	HB101	15
